# Supplementary material for: K-Mer Analyses Reveal Different Evolutionary Histories of Alpha, Beta, and Gamma Papillomaviruses
Source: Int J Mol Sci. 2021 Sep 6;22(17):9657. doi: 10.3390/ijms22179657 (PMC8432194; doi:10.3390/ijms22179657)
Supplement: Supplementary file 1 [file ijms-22-09657-s001.zip]

Archive with 2 entries (2 files):
- ijms-1362808-supplementary.pdf
- ijms-1362808-supplementary.xlsx
